# Supplementary material for: Codon optimality influences homeostatic gene expression in zebrafish
Source: G3 (Bethesda). 2024 Oct 24;14(12):jkae247. doi: 10.1093/g3journal/jkae247 (PMC11631405; doi:10.1093/g3journal/jkae247)
Supplement: jkae247_Supplementary_Data [file jkae247_supplementary_data.zip]

Archive with 7 entries (7 files):
- Supplemental_Figure_1_G3-2024-405368.pdf
- Supplemental_Figure_1_Legend_G3-2024-405368.docx
- Supplemental_File_1_G3-2024-405368.docx
- Supplemental_File_2_G3-2024-405368.docx
- Supplemental_File_3_G3-2024-405368.dna
- Supplemental_File_4_G3-2024-405368.dna
- Supplemental_File_5_G3-2024-405368.xlsx
