# Supplementary material for: Codon optimality influences homeostatic gene expression in zebrafish
Source: G3 (Bethesda). 2024 Oct 24;14(12):jkae247. doi: 10.1093/g3journal/jkae247 (PMC11631405; doi:10.1093/g3journal/jkae247)
Supplement: jkae247_Supplementary_Data [file jkae247_supplementary_data.zip › Supplemental_File_5_G3-2024-405368.xlsx]

## Sheet: Sheet1
Data type	Experimental species	Symbol/name used in publication	Source – public	Source – published	Source – unpublished	Identifiers	New reagent	Comments
Data type (mandatory) Duplicate rows as needed. Order is flexible, but row titles must be preserved.	Experimental species (mandatory, "NA" okay)	Symbol/name used in publication (mandatory)	Source – public [stock center; company, data repository] (one of D,E,F mandatory)	Source -- published [PMID or 'this paper'] (one of D,E,F mandatory)	Source – unpublished [description, incl. lab of origin] (one of D,E,F mandatory)	Identifiers [format as ID_source:identifier] Separate multiple entries with semi-colon, space	New reagent (mandatory for new entities) Description, progenitor(s)	Comments (optional) Genotypes, purpose of reagent, additional information
strain, strain_background	Danio rerio	AB/Tubingen			Hybrid of AB and TU zebrafish lines maintained at the Stowers Institute for Medical Research Reptiles and Aquatics Facility
strain, strain_background	Danio rerio	Tüpfel long fin			HTL zebrafish line maintained at the Stowers Institute for Medical Research Reptiles and Aquatics Facility
strain, strain_background	Danio rerio	attP2B: Tg(phiC31.attP.2B, 20.8myl7: EGFP)		PMID: 23723152				Zebrafish line maintained at the Stowers Institute for Medical Research Reptiles and Aquatics Facility
genetic reagent (in whole organism)	Danio rerio	Frameshift optimal		PMID: 27436874
genetic reagent (in whole organism)	Danio rerio	Frameshift non-optimal		PMID: 27436874
genetic reagent (in whole organism)	Danio rerio	mCherry control
recombinant DNA reagent	Danio rerio	PhiC31 integrase	addgene			PhiC31 integrase_addgene:#68310
peptide, recombinant protein	NA	DpnI	NEB			DpnI_NEB
large-scale dataset	NA
commercial assay	NA	NEBuilder HiFi DNA Assembly Master Mix	NEB			NEBuilder HiFi DNA Assembly Master Mix_NEB:#E2621
commercial assay	NA	QIAquick Gel Extraction Kit	QIAGEN			QIAquick Gel Extraction Kit_QIAGEN:28706
commercial assay	NA	Promega Maxwell® RSC simplyRNA Tissue Kit	Promega			Promega Maxwell® RSC simplyRNA Tissue Kit_Promega:AS1340
commercial assay	NA	RNA 6000 Nano chip	Agilent			RNA 6000 Nano chip _Agilent:5067-1511
commercial assay	NA	SuperScript IV Reverse Transcriptase	ThermoFisher Scientific			SuperScript IV Reverse Transcriptase_ThermoFisher Scientific:18090050
chemical compound, drug	NA	MS-222			Reagent distributed by Stower Institute for Medical Research Media Prep Facility
software, algorithm
other
cell line
transfected construct (in cell line)
antibody
gene (source not applicable)			NA	NA	NA
sequence-based reagent
